# Supplementary material for: Central Nervous Activity upon Systemic Salicylate Application in Animals with Kanamycin-Induced Hearing Loss - A Manganese-Enhanced MRI (MEMRI) Study
Source: PLoS One. 2016 Apr 14;11(4):e0153386. doi: 10.1371/journal.pone.0153386 (PMC4831817; doi:10.1371/journal.pone.0153386)
Supplement: S1 Table — (XLS) [file pone.0153386.s001.xls]

## Sheet: Sheet 1
ABR raw data
Auditory thresholds (dB SPL) normal hearing control animals
	Animal	4 kHz	6 kHz	8 kHz	10 kHz	12 kHz	14 kHz	16 kHz	18 kHz	20 kHz
	Control #1	31	33	29	23	4	9	1	4	27
	Control #2	28	34	34	30	30	26	26	18	3
	Control #3	24	38	38	22	35	31	26	25	27
	Control #4	33	24	18	-7	24	24	14	6	23
	Control #5	35	21	39	29	26	14	5	21	30
	Control #6	23	27	25	13	32	24	28	21	19
	Control #7	29	31	34	37	38	31	7	23	28
	Control #8	29	31	27	14	18	23	25	20	26
	Mean	29	29.875	30.5	20.125	25.875	22.75	16.5	17.25	22.875
Auditory thresholds (dB SPL) kanamycin treated animals
	Animal	4 kHz	6 kHz	8 kHz	10 kHz	12 kHz	14 kHz	16 kHz	18 kHz	20 kHz
	Kanamycin #1	56	58	59	55	48	50	51	63	43
	Kanamycin #2	50	51	40	36	54	44	42	42	49
	Kanamycin #3	55	61	59	58	61	60	63	61	62
	Kanamycin #4	61	62	58	61	62	60	56	53	56
	Kanamycin #5	60	58	58	57	65	52	57	44	66
	Kanamycin #6	47	55	67	60	66	60	62	56	59
	Kanamycin #7	54	61	64	59	65	60	62	55	60
	Mean	54.7143	58	57.8571	55.1429	60.1429	55.1429	56.1429	53.4286	56.4286
	Threshold shift	25.7143	28.125	27.3571	35.0179	34.2679	32.3929	39.6429	36.1786	33.5536
