# Supplementary material for: Central Nervous Activity upon Systemic Salicylate Application in Animals with Kanamycin-Induced Hearing Loss - A Manganese-Enhanced MRI (MEMRI) Study
Source: PLoS One. 2016 Apr 14;11(4):e0153386. doi: 10.1371/journal.pone.0153386 (PMC4831817; doi:10.1371/journal.pone.0153386)
Supplement: S2 Table — (XLS) [file pone.0153386.s002.xls]

## Sheet: Sheet 1
MEMRI raw data
Kanamycin treated group
	Animal #	structure	slice #	relative MEMRI value		Animal #	structure	slice #	relative MEMRI value		Animal #	structure	slice #	relative MEMRI value		Animal #	structure	slice #	relative MEMRI value		Animal #	structure	slice #	relative MEMRI value		Animal #	structure	slice #	relative MEMRI value		Animal #	structure	slice #	relative MEMRI value		Animal #	structure	slice #	relative MEMRI value
	MEMRI K1	DCN	l1	124.568		MEMRI K1	VCN	l1	127.024		MEMRI K1	SOC	l1	134.717		MEMRI K1	IC	l1	131.196		MEMRI K1	MGB	l1	138.181		MEMRI K1	AC	l1	138.934		MEMRI K1	PO/AH	l2	153.221		MEMRI K1	Amyg	l1	164.534
	MEMRI K1	DCN	l2	119.482		MEMRI K1	VCN	l2	122.339		MEMRI K1	SOC	l2	126.883		MEMRI K1	IC	l2	124.079		MEMRI K1	MGB	l3	134.211		MEMRI K1	AC	l3	132.502		MEMRI K2	PO/AH	l2	144.887		MEMRI K1	Amyg	l2	143.375
	MEMRI K1	DCN	l3	117.942		MEMRI K1	VCN	l3	122.803		MEMRI K1	SOC	l3	133.623		MEMRI K1	IC	l3	129.652		MEMRI K2	MGB	l1	121.96		MEMRI K2	AC	l1	129.333		MEMRI K3	PO/AH	l1	139.051		MEMRI K2	Amyg	l1	157.832
	MEMRI K2	DCN	l1	111.596		MEMRI K2	VCN	l1	100.758		MEMRI K2	SOC	l1	122.531		MEMRI K2	IC	l1	121.29		MEMRI K2	MGB	l2	116.135		MEMRI K2	AC	l2	116.777		MEMRI K3	PO/AH	l2	149.24		MEMRI K2	Amyg	l2	135.604
	MEMRI K2	DCN	l2	114.524		MEMRI K2	VCN	l2	122.728		MEMRI K2	SOC	l2	116.574		MEMRI K2	IC	l2	107.724		MEMRI K2	MGB	l3	119.694		MEMRI K2	AC	l3	122.077		MEMRI K4	PO/AH	l1	156.802		MEMRI K3	Amyg	l1	132.723
	MEMRI K2	DCN	l3	93.766		MEMRI K2	VCN	l3	102.77		MEMRI K2	SOC	l3	118.474		MEMRI K2	IC	l3	115.968		MEMRI K3	MGB	l1	123.278		MEMRI K3	AC	l1	126.586		MEMRI K4	PO/AH	l2	152.753		MEMRI K3	Amyg	l2	144.855
	MEMRI K3	DCN	l1	141.619		MEMRI K3	VCN	l1	137.393		MEMRI K3	SOC	l1	125.648		MEMRI K3	IC	l1	118.088		MEMRI K3	MGB	l2	135.996		MEMRI K3	AC	l2	132.871		MEMRI K5	PO/AH	l1	154.697		MEMRI K4	Amyg	l1	155.306
	MEMRI K3	DCN	l2	146.847		MEMRI K3	VCN	l2	111.416		MEMRI K3	SOC	l2	135.008		MEMRI K3	IC	l2	135.571		MEMRI K3	MGB	l3	132.735		MEMRI K3	AC	l3	133.675		MEMRI K5	PO/AH	l2	192.036		MEMRI K4	Amyg	l2	148.265
	MEMRI K3	DCN	l3	132.383		MEMRI K3	VCN	l3	127.658		MEMRI K3	SOC	l3	135.062		MEMRI K3	IC	l3	130.409		MEMRI K4	MGB	l1	135.797		MEMRI K4	AC	l1	129.007		MEMRI K6	PO/AH	l1	143.923		MEMRI K5	Amyg	l1	166.122
	MEMRI K4	DCN	l1	114.703		MEMRI K4	VCN	l1	117.959		MEMRI K4	SOC	l1	118.884		MEMRI K4	IC	l1	119.013		MEMRI K4	MGB	l2	123.759		MEMRI K4	AC	l2	121.806		MEMRI K6	PO/AH	l2	159.076		MEMRI K5	Amyg	l2	171.017
	MEMRI K4	DCN	l2	126.434		MEMRI K4	VCN	l2	118.432		MEMRI K4	SOC	l2	131.071		MEMRI K4	IC	l2	118.168		MEMRI K4	MGB	l3	132.256		MEMRI K4	AC	l3	129.36		MEMRI K1	PO/AH	l1	140.049		MEMRI K6	Amyg	l1	149.372
	MEMRI K4	DCN	l3	110.227		MEMRI K4	VCN	l3	120.14		MEMRI K4	SOC	l3	144.142		MEMRI K4	IC	l3	138.784		MEMRI K5	MGB	l1	146.191		MEMRI K5	AC	l1	128.273		MEMRI K1	PO/AH	l2	157.227		MEMRI K6	Amyg	l2	153.281
	MEMRI K5	DCN	l1	130.801		MEMRI K5	VCN	l1	132.581		MEMRI K5	SOC	l1	119.585		MEMRI K5	IC	l1	116.585		MEMRI K5	MGB	l2	142.922		MEMRI K5	AC	l2	131.443		MEMRI K2	PO/AH	l1	142.516		MEMRI K1	Amyg	l1	138.123
	MEMRI K5	DCN	l2	141.429		MEMRI K5	VCN	l2	111.312		MEMRI K5	SOC	l2	133.331		MEMRI K5	IC	l2	132.905		MEMRI K5	MGB	l3	155		MEMRI K5	AC	l3	135.572		MEMRI K2	PO/AH	l2	141.206		MEMRI K1	Amyg	l2	148.866
	MEMRI K5	DCN	l3	125.703		MEMRI K5	VCN	l3	125.365		MEMRI K6	SOC	l1	129.703		MEMRI K6	IC	l1	116.174		MEMRI K6	MGB	l1	148.166		MEMRI K6	AC	l1	126.848		MEMRI K3	PO/AH	l1	140.748		MEMRI K2	Amyg	l1	130.507
	MEMRI K6	DCN	l1	129.034		MEMRI K6	VCN	l1	132.426		MEMRI K6	SOC	l2	139.97		MEMRI K6	IC	l2	139.694		MEMRI K6	MGB	l2	135.375		MEMRI K6	AC	l2	128.443		MEMRI K3	PO/AH	l2	135.01		MEMRI K2	Amyg	l2	139.156
	MEMRI K6	DCN	l2	146.624		MEMRI K6	VCN	l2	122.94		MEMRI K6	SOC	l3	130.755		MEMRI K6	IC	l3	126.154		MEMRI K6	MGB	l3	143.395		MEMRI K6	AC	l3	126.128		MEMRI K4	PO/AH	l1	135.498		MEMRI K3	Amyg	l1	135.531
	MEMRI K6	DCN	l3	121.403		MEMRI K6	VCN	l3	129.734		MEMRI K1	SOC	r1	141.919		MEMRI K1	IC	r1	147.056		MEMRI K1	MGB	r1	134.867		MEMRI K1	AC	r1	136.086		MEMRI K4	PO/AH	l2	132.795		MEMRI K3	Amyg	l2	134.702
	MEMRI K1	DCN	r1	154.104		MEMRI K1	VCN	r1	148.578		MEMRI K1	SOC	r2	170.994		MEMRI K1	IC	r2	165.293		MEMRI K1	MGB	r2	118.148		MEMRI K1	AC	r2	128.969		MEMRI K5	PO/AH	l1	139.427		MEMRI K4	Amyg	l1	119.896
	MEMRI K1	DCN	r2	162.044		MEMRI K1	VCN	r2	158.006		MEMRI K1	SOC	r3	147.08		MEMRI K1	IC	r3	144.267		MEMRI K1	MGB	r3	134.863		MEMRI K1	AC	r3	135.451		MEMRI K5	PO/AH	l2	157.18		MEMRI K4	Amyg	l2	119.953
	MEMRI K1	DCN	r3	142.412		MEMRI K1	VCN	r3	147.746		MEMRI K2	SOC	r1	123.16		MEMRI K2	IC	r1	115.316		MEMRI K2	MGB	r1	125.534		MEMRI K2	AC	r1	139.806		MEMRI K6	PO/AH	l1	152.124		MEMRI K5	Amyg	l1	113.37
	MEMRI K2	DCN	r1	113.092		MEMRI K2	VCN	r1	115.259		MEMRI K2	SOC	r2	132		MEMRI K2	IC	r2	125.104		MEMRI K2	MGB	r2	136.201		MEMRI K2	AC	r2	133.753							MEMRI K5	Amyg	l2	146.903
	MEMRI K2	DCN	r2	130.701		MEMRI K2	VCN	r2	120.042		MEMRI K2	SOC	r3	129.859		MEMRI K2	IC	r3	121.44		MEMRI K2	MGB	r3	130.401		MEMRI K2	AC	r3	132.715							MEMRI K6	Amyg	l1	148.575
	MEMRI K2	DCN	r3	118.211		MEMRI K2	VCN	r3	127.242		MEMRI K3	SOC	r1	139.63		MEMRI K3	IC	r1	130.401		MEMRI K3	MGB	r1	124.468		MEMRI K3	AC	r1	125.903							MEMRI K6	Amyg	l2	148.994
	MEMRI K3	DCN	r1	116.573		MEMRI K2	VCN	r4	126.285		MEMRI K3	SOC	r2	149.997		MEMRI K3	IC	r2	140.987		MEMRI K3	MGB	r2	123.128		MEMRI K3	AC	r2	127.663
	MEMRI K3	DCN	r2	118.337		MEMRI K3	VCN	r1	106.104		MEMRI K3	SOC	r3	137.33		MEMRI K3	IC	r3	125.484		MEMRI K3	MGB	r3	124.898		MEMRI K3	AC	r3	127.64
	MEMRI K3	DCN	r3	104.401		MEMRI K3	VCN	r2	135.008		MEMRI K4	SOC	r1	113.441		MEMRI K4	IC	r1	111.054		MEMRI K4	MGB	r1	126.783		MEMRI K4	AC	r1	136.69
	MEMRI K4	DCN	r1	119.342		MEMRI K3	VCN	r3	147.418		MEMRI K4	SOC	r2	124.396		MEMRI K4	IC	r2	112.499		MEMRI K4	MGB	r2	112.402		MEMRI K4	AC	r2	118.169
	MEMRI K4	DCN	r2	113.017		MEMRI K4	VCN	r1	104.907		MEMRI K4	SOC	r3	153.932		MEMRI K4	IC	r3	142.047		MEMRI K4	MGB	r3	113.852		MEMRI K4	AC	r3	118.756
	MEMRI K4	DCN	r3	103.201		MEMRI K4	VCN	r2	113.731		MEMRI K5	SOC	r1	140.514		MEMRI K5	IC	r1	130.912		MEMRI K5	MGB	r1	154.912		MEMRI K5	AC	r1	144.032
	MEMRI K5	DCN	r1	150.661		MEMRI K4	VCN	r3	114.923		MEMRI K5	SOC	r2	146.585		MEMRI K5	IC	r2	141.915		MEMRI K5	MGB	r2	135.665		MEMRI K5	AC	r2	126.731
	MEMRI K5	DCN	r2	146.391		MEMRI K5	VCN	r1	140.388		MEMRI K5	SOC	r3	113.88		MEMRI K5	IC	r3	108.98		MEMRI K5	MGB	r3	154.165		MEMRI K5	AC	r3	142.257
	MEMRI K5	DCN	r3	136.566		MEMRI K5	VCN	r2	130.227		MEMRI K6	SOC	r3	130.351		MEMRI K6	IC	r1	137.15		MEMRI K6	MGB	r1	123.824		MEMRI K6	AC	r1	125.581
	MEMRI K6	DCN	r1	127.78		MEMRI K5	VCN	r3	145.964							MEMRI K6	IC	r2	138.413		MEMRI K6	MGB	r2	129.778		MEMRI K6	AC	r2	129.641
	MEMRI K6	DCN	r2	154.398		MEMRI K6	VCN	r1	149.931							MEMRI K6	IC	r3	118.669		MEMRI K6	MGB	r3	133.225		MEMRI K6	AC	r3	129.598
	MEMRI K6	DCN	r3	147.067		MEMRI K6	VCN	r2	145.513
						MEMRI K6	VCN	r3	143.735
Mean				127.983					127.21					133.062					127.955					132.062					129.974					148.546					143.619
Salicylate and kanamycin treated group
	Animal #	structure	slice #	relative MEMRI value		Animal #	structure	slice #	relative MEMRI value		Animal #	structure	slice #	relative MEMRI value		Animal #	structure	slice #	relative MEMRI value		Animal #	structure	slice #	relative MEMRI value		Animal #	structure	slice #	relative MEMRI value		Animal #	structure	slice #	relative MEMRI value		Animal #	structure	slice #	relative MEMRI value
	MEMRI S1	DCN	l1	142.703		MEMRI S1	VCN	l1	170.785		MEMRI S1	SOC	l1	142.509		MEMRI S1	IC	l1	148.692		MEMRI S1	MGB	l1	126.438		MEMRI S1	AC	l1	141.266		MEMRI S1	PO/AH	l2	161.663		MEMRI S1	Amyg	l2	142.863
	MEMRI S1	DCN	l2	152.121		MEMRI S1	VCN	l2	143.358		MEMRI S1	SOC	l2	118.161		MEMRI S1	IC	l2	116.412		MEMRI S1	MGB	l2	140.394		MEMRI S1	AC	l2	142.536		MEMRI S2	PO/AH	l1	165.26		MEMRI S2	Amyg	l1	172.428
	MEMRI S1	DCN	l3	168.777		MEMRI S1	VCN	l3	128.022		MEMRI S1	SOC	l3	152.383		MEMRI S1	IC	l3	140.594		MEMRI S1	MGB	l3	136.124		MEMRI S1	AC	l3	139.579		MEMRI S2	PO/AH	l2	180.912		MEMRI S2	Amyg	l2	179.276
	MEMRI S2	DCN	l1	157.465		MEMRI S2	VCN	l1	142.654		MEMRI S2	SOC	l1	135.11		MEMRI S2	IC	l1	124.246		MEMRI S2	MGB	l1	146.674		MEMRI S2	AC	l1	130.211		MEMRI S3	PO/AH	l1	190.216		MEMRI S3	Amyg	l1	181.439
	MEMRI S2	DCN	l2	151.497		MEMRI S2	VCN	l2	143.045		MEMRI S2	SOC	l2	139.858		MEMRI S2	IC	l2	130.952		MEMRI S2	MGB	l2	139.302		MEMRI S2	AC	l2	127.454		MEMRI S3	PO/AH	l2	167.988		MEMRI S3	Amyg	l2	159.423
	MEMRI S2	DCN	l3	137.224		MEMRI S2	VCN	l3	152.608		MEMRI S2	SOC	l3	153.38		MEMRI S2	IC	l3	131.828		MEMRI S2	MGB	l3	131.723		MEMRI S2	AC	l3	130.826		MEMRI S4	PO/AH	l1	197.459		MEMRI S4	Amyg	l1	197.778
	MEMRI S3	DCN	l1	159.662		MEMRI S3	VCN	l1	143.844		MEMRI S3	SOC	l1	140.108		MEMRI S3	IC	l1	126.936		MEMRI S3	MGB	l1	146.711		MEMRI S3	AC	l1	151.727		MEMRI S4	PO/AH	l2	197.568		MEMRI S4	Amyg	l2	188.051
	MEMRI S3	DCN	l2	169.177		MEMRI S3	VCN	l2	138.194		MEMRI S3	SOC	l2	156.216		MEMRI S3	IC	l2	141.917		MEMRI S3	MGB	l2	148.034		MEMRI S3	AC	l2	142.7		MEMRI S5	PO/AH	l1	171.744		MEMRI S5	Amyg	l1	159.705
	MEMRI S3	DCN	l3	134.906		MEMRI S3	VCN	l3	160.306		MEMRI S3	SOC	l3	151.653		MEMRI S3	IC	l3	136.325		MEMRI S3	MGB	l3	140.613		MEMRI S3	AC	l3	140.474		MEMRI S5	PO/AH	l2	183.114		MEMRI S5	Amyg	l2	186.24
	MEMRI S4	DCN	l1	146.189		MEMRI S3	VCN	l4	142.008		MEMRI S4	SOC	l1	142.664		MEMRI S4	IC	l1	131.857		MEMRI S4	MGB	l1	126.938		MEMRI S4	AC	l1	127.434		MEMRI S6	PO/AH	l1	171.386		MEMRI S6	Amyg	l1	159.078
	MEMRI S4	DCN	l2	159.567		MEMRI S4	VCN	l1	143.09		MEMRI S4	SOC	l2	147.255		MEMRI S4	IC	l2	138.97		MEMRI S4	MGB	l2	140.544		MEMRI S4	AC	l2	134.325		MEMRI S6	PO/AH	l2	187.902		MEMRI S6	Amyg	l2	159.204
	MEMRI S4	DCN	l3	137.169		MEMRI S4	VCN	l2	156.152		MEMRI S4	SOC	l3	168.457		MEMRI S4	IC	l3	139.055		MEMRI S4	MGB	l3	135.094		MEMRI S4	AC	l3	135.299		MEMRI S7	PO/AH	l1	191.495		MEMRI S7	Amyg	l1	197.263
	MEMRI S5	DCN	l1	158.925		MEMRI S4	VCN	l3	155.752		MEMRI S5	SOC	l1	153.136		MEMRI S5	IC	l1	153.685		MEMRI S5	MGB	l1	145.192		MEMRI S5	AC	l1	150.98		MEMRI S7	PO/AH	l2	187.435		MEMRI S7	Amyg	l2	183.48
	MEMRI S5	DCN	l2	165.693		MEMRI S5	VCN	l1	152.683		MEMRI S5	SOC	l2	166.156		MEMRI S5	IC	l2	150.125		MEMRI S5	MGB	l2	159.94		MEMRI S5	AC	l2	138.158		MEMRI S8	PO/AH	l1	172.243		MEMRI S8	Amyg	l1	167.394
	MEMRI S5	DCN	l3	144.049		MEMRI S5	VCN	l2	155.05		MEMRI S5	SOC	l3	164.828		MEMRI S5	IC	l3	154.472		MEMRI S5	MGB	l3	142.153		MEMRI S5	AC	l3	145.679		MEMRI S8	PO/AH	l2	185.07		MEMRI S8	Amyg	l2	181.697
	MEMRI S6	DCN	l1	137.63		MEMRI S5	VCN	l3	156.415		MEMRI S6	SOC	l1	141.585		MEMRI S6	IC	l1	135.388		MEMRI S6	MGB	l1	133.692		MEMRI S6	AC	l1	138.054		MEMRI S9	PO/AH	l1	158.976		MEMRI S9	Amyg	l1	163.471
	MEMRI S6	DCN	l2	183.812		MEMRI S6	VCN	l1	153.925		MEMRI S6	SOC	l2	163.468		MEMRI S6	IC	l2	135.545		MEMRI S6	MGB	l2	147.011		MEMRI S6	AC	l2	146.218		MEMRI S9	PO/AH	l2	186.721		MEMRI S9	Amyg	l2	172.704
	MEMRI S6	DCN	l3	159.581		MEMRI S6	VCN	l2	148.084		MEMRI S6	SOC	l3	147.296		MEMRI S6	IC	l3	138.424		MEMRI S6	MGB	l3	149.202		MEMRI S6	AC	l3	144.762		MEMRI S1	PO/AH	r1	177.002		MEMRI S1	Amyg	r1	147.162
	MEMRI S7	DCN	l1	155.923		MEMRI S6	VCN	l3	158.523		MEMRI S7	SOC	l1	153.854		MEMRI S7	IC	l1	149.938		MEMRI S7	MGB	l1	157.256		MEMRI S7	AC	l1	153.868		MEMRI S1	PO/AH	r2	164.2		MEMRI S1	Amyg	r2	160.073
	MEMRI S7	DCN	l2	161.999		MEMRI S7	VCN	l1	149.902		MEMRI S7	SOC	l2	155		MEMRI S7	IC	l2	155.082		MEMRI S7	MGB	l2	161.942		MEMRI S7	AC	l2	152.279		MEMRI S2	PO/AH	r1	174.165		MEMRI S2	Amyg	r1	181.212
	MEMRI S7	DCN	l3	146.218		MEMRI S7	VCN	l2	157.603		MEMRI S7	SOC	l3	166.281		MEMRI S7	IC	l3	152.529		MEMRI S7	MGB	l3	149.936		MEMRI S7	AC	l3	148.036		MEMRI S2	PO/AH	r2	167.375		MEMRI S2	Amyg	r2	147.972
	MEMRI S8	DCN	l1	137.936		MEMRI S7	VCN	l3	161.028		MEMRI S8	SOC	l1	161.651		MEMRI S8	IC	l1	160.772		MEMRI S8	MGB	l1	158.687		MEMRI S8	AC	l1	144.661		MEMRI S3	PO/AH	r1	154.483		MEMRI S3	Amyg	r1	158.823
	MEMRI S8	DCN	l2	149.148		MEMRI S8	VCN	l1	127.916		MEMRI S8	SOC	l2	139.686		MEMRI S8	IC	l2	142.163		MEMRI S8	MGB	l2	160.145		MEMRI S8	AC	l2	147.333		MEMRI S3	PO/AH	r2	180.863		MEMRI S3	Amyg	r2	176.335
	MEMRI S8	DCN	l3	123.386		MEMRI S8	VCN	l2	156.972		MEMRI S8	SOC	l3	151.926		MEMRI S8	IC	l3	147.884		MEMRI S8	MGB	l3	178.155		MEMRI S8	AC	l3	152.579		MEMRI S4	PO/AH	r1	182.565		MEMRI S4	Amyg	r1	171.926
	MEMRI S9	DCN	l1	152.088		MEMRI S8	VCN	l3	133.593		MEMRI S9	SOC	l1	116.653		MEMRI S9	IC	l1	107.554		MEMRI S9	MGB	l1	131.654		MEMRI S9	AC	l1	130.953		MEMRI S4	PO/AH	r2	164.775		MEMRI S4	Amyg	r2	153.04
	MEMRI S9	DCN	l2	139.231		MEMRI S1	VCN	r1	162.364		MEMRI S9	SOC	l2	122.365		MEMRI S9	IC	l2	106.594		MEMRI S9	MGB	l2	130.617		MEMRI S9	AC	l2	132.279		MEMRI S5	PO/AH	r1	187.767		MEMRI S5	Amyg	r1	177.918
	MEMRI S1	DCN	r1	150.377		MEMRI S1	VCN	r2	139.382		MEMRI S9	SOC	l3	126.339		MEMRI S9	IC	l3	121.802		MEMRI S9	MGB	l3	126.349		MEMRI S9	AC	l3	128.241		MEMRI S5	PO/AH	r2	166.501		MEMRI S5	Amyg	r2	154.786
	MEMRI S1	DCN	r2	154.316		MEMRI S1	VCN	r3	142.765		MEMRI S1	SOC	r1	146.427		MEMRI S1	IC	r1	148.833		MEMRI S1	MGB	r1	161.802		MEMRI S1	AC	r1	139		MEMRI S6	PO/AH	r1	185.543		MEMRI S6	Amyg	r1	176.704
	MEMRI S1	DCN	r3	162.383		MEMRI S2	VCN	r1	140.111		MEMRI S1	SOC	r2	128.415		MEMRI S1	IC	r2	120.096		MEMRI S1	MGB	r2	112.877		MEMRI S1	AC	r2	132.528		MEMRI S6	PO/AH	r2	183.14		MEMRI S6	Amyg	r2	167.61
	MEMRI S2	DCN	r1	148.129		MEMRI S2	VCN	r2	143.352		MEMRI S1	SOC	r3	163.33		MEMRI S1	IC	r3	157.968		MEMRI S1	MGB	r3	167.696		MEMRI S1	AC	r3	153.11		MEMRI S7	PO/AH	r1	177.162		MEMRI S7	Amyg	r1	163.242
	MEMRI S2	DCN	r2	143.999		MEMRI S2	VCN	r3	167.92		MEMRI S2	SOC	r1	131.36		MEMRI S2	IC	r1	122.697		MEMRI S2	MGB	r1	136.102		MEMRI S2	AC	r1	144.19		MEMRI S7	PO/AH	r2	154.386		MEMRI S7	Amyg	r2	149.181
	MEMRI S2	DCN	r3	131.062		MEMRI S3	VCN	r1	156.308		MEMRI S2	SOC	r2	149.568		MEMRI S2	IC	r2	135.418		MEMRI S2	MGB	r2	135.557		MEMRI S2	AC	r2	137.677		MEMRI S8	PO/AH	r1	164.126		MEMRI S8	Amyg	r1	169.479
	MEMRI S3	DCN	r1	153.301		MEMRI S3	VCN	r2	140.397		MEMRI S2	SOC	r3	151.07		MEMRI S2	IC	r3	139.154		MEMRI S2	MGB	r3	124.713		MEMRI S2	AC	r3	133.388		MEMRI S8	PO/AH	r2	159.499		MEMRI S8	Amyg	r2	152.067
	MEMRI S3	DCN	r2	170.786		MEMRI S3	VCN	r3	122.189		MEMRI S3	SOC	r1	158.9		MEMRI S3	IC	r1	143.94		MEMRI S3	MGB	r1	139.725		MEMRI S3	AC	r1	142.883		MEMRI S9	PO/AH	r1	159.733		MEMRI S9	Amyg	r1	139.872
	MEMRI S3	DCN	r3	154.305		MEMRI S4	VCN	r1	167.428		MEMRI S3	SOC	r2	136.347		MEMRI S3	IC	r2	130.143		MEMRI S3	MGB	r2	145.728		MEMRI S3	AC	r2	146.42		MEMRI S9	PO/AH	r2	164.86		MEMRI S9	Amyg	r2	174.636
	MEMRI S4	DCN	r1	168.366		MEMRI S4	VCN	r2	177.83		MEMRI S3	SOC	r3	126.542		MEMRI S3	IC	r3	115.451		MEMRI S3	MGB	r3	147.803		MEMRI S3	AC	r3	142.229
	MEMRI S4	DCN	r2	165.037		MEMRI S4	VCN	r3	160.365		MEMRI S3	SOC	r4	160.633		MEMRI S3	IC	r4	145.514		MEMRI S4	MGB	r1	152.62		MEMRI S4	AC	r1	161.58
	MEMRI S4	DCN	r3	154.974		MEMRI S5	VCN	r1	168.246		MEMRI S4	SOC	r1	153.041		MEMRI S4	IC	r1	141.011		MEMRI S4	MGB	r2	145.837		MEMRI S4	AC	r2	149.86
	MEMRI S5	DCN	r1	169.595		MEMRI S5	VCN	r2	158.834		MEMRI S4	SOC	r2	169.094		MEMRI S4	IC	r2	166.88		MEMRI S4	MGB	r3	149.068		MEMRI S4	AC	r3	143.29
	MEMRI S5	DCN	r2	157.878		MEMRI S5	VCN	r3	163.39		MEMRI S4	SOC	r3	168.45		MEMRI S4	IC	r3	147.02		MEMRI S5	MGB	r1	156.514		MEMRI S5	AC	r1	152.532
	MEMRI S5	DCN	r3	160.702		MEMRI S6	VCN	r1	181.061		MEMRI S5	SOC	r1	151.486		MEMRI S5	IC	r1	151.559		MEMRI S5	MGB	r2	152.392		MEMRI S5	AC	r2	155.034
	MEMRI S6	DCN	r1	166.903		MEMRI S6	VCN	r2	164.619		MEMRI S5	SOC	r2	163.303		MEMRI S5	IC	r2	144.728		MEMRI S5	MGB	r3	147.122		MEMRI S5	AC	r3	157.274
	MEMRI S6	DCN	r2	143.042		MEMRI S6	VCN	r3	153.691		MEMRI S5	SOC	r3	171.458		MEMRI S5	IC	r3	158.072		MEMRI S6	MGB	r1	143.106		MEMRI S6	AC	r1	154.727
	MEMRI S6	DCN	r3	169.33		MEMRI S7	VCN	r1	168.16		MEMRI S6	SOC	r1	171.079		MEMRI S6	IC	r1	138.821		MEMRI S6	MGB	r2	148.554		MEMRI S6	AC	r2	154.636
	MEMRI S7	DCN	r1	170.002		MEMRI S7	VCN	r2	160.489		MEMRI S6	SOC	r2	154.043		MEMRI S6	IC	r2	131.317		MEMRI S6	MGB	r3	133.42		MEMRI S6	AC	r3	143.26
	MEMRI S7	DCN	r2	169.647		MEMRI S7	VCN	r3	151.761		MEMRI S6	SOC	r3	145.923		MEMRI S6	IC	r3	142.363		MEMRI S7	MGB	r1	149.629		MEMRI S7	AC	r1	154.204
	MEMRI S7	DCN	r3	155.785		MEMRI S8	VCN	r1	161.723		MEMRI S7	SOC	r1	157.45		MEMRI S7	IC	r1	149.969		MEMRI S7	MGB	r2	146.884		MEMRI S7	AC	r2	143.047
	MEMRI S8	DCN	r1	143.324		MEMRI S8	VCN	r2	142.367		MEMRI S7	SOC	r2	145.497		MEMRI S7	IC	r2	143.761		MEMRI S7	MGB	r3	143.427		MEMRI S7	AC	r3	143.696
	MEMRI S8	DCN	r2	142.59		MEMRI S8	VCN	r3	143.175		MEMRI S7	SOC	r3	161.609		MEMRI S7	IC	r3	150.861		MEMRI S8	MGB	r1	144.315		MEMRI S8	AC	r1	136.686
	MEMRI S8	DCN	r3	153.69		MEMRI S9	VCN	r1	127.922		MEMRI S8	SOC	r1	148.373		MEMRI S8	IC	r1	128.346		MEMRI S8	MGB	r2	152.973		MEMRI S8	AC	r2	139.795
	MEMRI S9	DCN	r1	123.517		MEMRI S9	VCN	r2	141.285		MEMRI S8	SOC	r2	140.276		MEMRI S8	IC	r2	128.034		MEMRI S8	MGB	r3	135.842		MEMRI S8	AC	r3	127.591
	MEMRI S9	DCN	r2	164.618		MEMRI S9	VCN	r3	124.77		MEMRI S8	SOC	r3	144.537		MEMRI S8	IC	r3	129.591		MEMRI S9	MGB	r1	118.596		MEMRI S9	AC	r1	117.11
	MEMRI S9	DCN	r3	125.162							MEMRI S9	SOC	r1	144.028		MEMRI S9	IC	r1	115.989		MEMRI S9	MGB	r2	124.763		MEMRI S9	AC	r2	116.555
											MEMRI S9	SOC	r2	143.839		MEMRI S9	IC	r2	138.494		MEMRI S9	MGB	r3	144.735		MEMRI S9	AC	r3	131.695
											MEMRI S9	SOC	r3	142.252		MEMRI S9	IC	r3	114.635
Mean				152.923					151.22					149.206					138.189					143.562					141.702					175.008					167.815
